# Supplementary material for: Whole Genome Sequencing of Infectious Bursal Disease Viruses Isolated from a Californian Outbreak Unravels the Underlying Virulence Markers and Highlights Positive Selection Incidence
Source: Viruses. 2023 Oct 3;15(10):2044. doi: 10.3390/v15102044 (PMC10612053; doi:10.3390/v15102044)
Supplement: Supplementary file 1 [file viruses-15-02044-s001.zip]

Archive with 1 entries (1 files):
- viruses-2635247-supplementary.pdf
